# Supplementary material for: Ab Initio Study of Structural, Electronic and Magnetic Properties of TM&(B@C60) (TM = V, Cr) Sandwich Clusters and Infinite Molecular Wires
Source: Nanomaterials (Basel). 2022 Aug 12;12(16):2770. doi: 10.3390/nano12162770 (PMC9415518; doi:10.3390/nano12162770)
Supplement: Supplementary file 1 [file nanomaterials-12-02770-s001.zip]

Archive with 1 entries (1 files):
- nanomaterials-1846840-supplementary.pdf
